# Supplementary material for: Recyclable Graphene Sheets as a Growth Template for Crystalline ZnO Nanowires
Source: Nanomaterials (Basel). 2021 Aug 18;11(8):2093. doi: 10.3390/nano11082093 (PMC8399327; doi:10.3390/nano11082093)
Supplement: Supplementary file 1 [file nanomaterials-11-02093-s001.zip]

Archive with 1 entries (1 files):
- nanomaterials-1302132-supplementary.pdf
